# Supplementary material for: Modelling the potential use of pre-exposure prophylaxis to reduce nosocomial SARS-CoV-2 transmission
Source: PLoS Comput Biol. 2025 Aug 5;21(8):e1013361. doi: 10.1371/journal.pcbi.1013361 (PMC12370187; doi:10.1371/journal.pcbi.1013361)
Supplement: S1 Table — (XLSX) [file pcbi.1013361.s003.xlsx]

## Sheet: Sheet1
	Linear model	Hill equation
Explant data: Lung	-6.88	-4
Explant data: Bronchi	-53.47	-53.54
Total	-60.35	-57.54
